# Supplementary material for: Two new species of genus Limnias from Thailand, with keys to congeners (Rotifera, Gnesiotrocha)
Source: Zookeys. 2018 Oct 2;(787):1–15. doi: 10.3897/zookeys.787.28098 (PMC6177515; doi:10.3897/zookeys.787.28098)
Supplement: XML Treatment for Limnias lenis [file zookeys.787.28098-treatment1.xml]

<!DOCTYPE tp:taxon-treatment
  PUBLIC "-//TaxonX//DTD Taxonomic Treatment Publishing DTD v0 20100105//EN" "tax-treatment-NSO.dtd">
<tp:taxon-treatment xmlns:tp="http://www.plazi.org/taxpub"><tp:treatment-meta><kwd-group><label>Taxon classification</label><kwd><named-content xmlns:xlink="http://www.w3.org/1999/xlink" content-type="kingdom">Animalia</named-content></kwd><kwd><named-content xmlns:xlink="http://www.w3.org/1999/xlink" content-type="order">Flosculariaceae</named-content></kwd><kwd><named-content xmlns:xlink="http://www.w3.org/1999/xlink" content-type="family">Flosculariidae</named-content></kwd></kwd-group><mixed-citation publication-type="journal"><person-group><name><surname>Meksuwan</surname><given-names>Phuripong</given-names></name><name><surname>Jaturapruek</surname><given-names>Rapeepan</given-names></name><name><surname>Maiphae</surname><given-names>Supiyanit</given-names></name></person-group><article-title>Two new species of genus <italic><tp:taxon-name><tp:taxon-name-part taxon-name-part-type="genus" reg="Limnias">Limnias</tp:taxon-name-part></tp:taxon-name></italic> from Thailand, with keys to congeners (<tp:taxon-name><tp:taxon-name-part taxon-name-part-type="phylum">Rotifera</tp:taxon-name-part></tp:taxon-name>, <tp:taxon-name><tp:taxon-name-part taxon-name-part-type="superorder">Gnesiotrocha</tp:taxon-name-part></tp:taxon-name>)</article-title><source>Zookeys</source><day>2</day><month>10</month><year>2018</year><volume>2018</volume><issue>787</issue><fpage>1</fpage><lpage>15</lpage><pub-id pub-id-type="doi">10.3897/zookeys.787.28098</pub-id></mixed-citation></tp:treatment-meta><tp:nomenclature><tp:taxon-name>
                          <tp:taxon-name-part taxon-name-part-type="genus" reg="Limnias">Limnias</tp:taxon-name-part>
                          <tp:taxon-name-part taxon-name-part-type="species" reg="lenis">lenis</tp:taxon-name-part>
                          <object-id xmlns:xlink="http://www.w3.org/1999/xlink" content-type="zoobank" xlink:type="simple">http://zoobank.org/8D2467C6-7CF9-4F0D-8ABA-52AC36E4E176</object-id>
                        </tp:taxon-name><tp:taxon-status xmlns:xlink="http://www.w3.org/1999/xlink" xlink:type="simple">sp. n.</tp:taxon-status></tp:nomenclature><tp:treatment-sec sec-type="material" id="SECID0E6MAC"><title>Material examined.</title><p><bold><italic>Holotype</italic>.</bold> A contracted female in a mounted slide deposited in <named-content xmlns:xlink="http://www.w3.org/1999/xlink" xlink:type="simple" content-type="institution" xlink:href="http://grbio.org/institution/princess-maha-chakri-sirindhorn-natural-history-museum-psu-museum-prince-songkla">Princess Maha Chakri Sirindhorn Natural History Museum</named-content> (<named-content xmlns:xlink="http://www.w3.org/1999/xlink" content-type="dwc:institutional_code" xlink:type="simple">PSUNHM</named-content>), Prince of Songkla University, Songkhla, Thailand: PSUZC-PK5PM4–1. <bold><italic>Paratypes</italic>.</bold> Two females in <named-content xmlns:xlink="http://www.w3.org/1999/xlink" content-type="dwc:institutional_code" xlink:type="simple">PSUNHM</named-content>: PSUZC-PK5PM4-2–3; two females in Zoology Laboratory, Science Program, Faculty of Science and Technology, Phuket Rajabhat University, Phuket, Thailand: PKRU-RF2-1–2. In total, seven specimens were examined.</p></tp:treatment-sec><tp:treatment-sec sec-type="type locality" id="SECID0EYNAC"><title>Type locality.</title><p>Jik peat swamp, Phuket Province, Thailand: <named-content xmlns:xlink="http://www.w3.org/1999/xlink" content-type="dwc:verbatimCoordinates" xlink:type="simple"><named-content content-type="geo-json" specific-use="{&#34;type&#34;:&#34;Point&#34;,&#34;coordinates&#34;:[98.299717,8.144717]}" id="NCID0EBOAC" xlink:type="simple">8°8.683'N, 98°17.983'E</named-content></named-content>. Size of the peat swamp is about 230×140 meters. Individuals of <italic><tp:taxon-name><tp:taxon-name-part taxon-name-part-type="genus" reg="Limnias">L.</tp:taxon-name-part><tp:taxon-name-part taxon-name-part-type="species" reg="lenis">lenis</tp:taxon-name-part></tp:taxon-name></italic> sp. n. were found attached to roots of Water hyacinth (<italic><tp:taxon-name><tp:taxon-name-part taxon-name-part-type="genus" reg="Eichhornia">Eichhornia</tp:taxon-name-part><tp:taxon-name-part taxon-name-part-type="species" reg="crassipes">crassipes</tp:taxon-name-part></tp:taxon-name></italic> (C.Mart.) Solms). November 15<sup>th</sup>, 2015.</p></tp:treatment-sec><tp:treatment-sec sec-type="etymology" id="SECID0E5OAC"><title>Etymology.</title><p>The species name is an adjective, derived from the Latin “<tp:taxon-name><tp:taxon-name-part taxon-name-part-type="genus" reg="Limnias"/><tp:taxon-name-part taxon-name-part-type="species" reg="lenis">lenis</tp:taxon-name-part></tp:taxon-name>”, meaning “soft, smooth, gentle” and refers to the smooth surface of its dorsal plate.</p></tp:treatment-sec><tp:treatment-sec sec-type="diagnosis" id="SECID0ENPAC"><title>Diagnosis.</title><p>The species is unique by its corona having a relatively shallow ventral sinus compared to other taxa, and by its smooth dorsal plate, without any projection (Figs <xref ref-type="fig" rid="F1">1A–C</xref>, <xref ref-type="fig" rid="F3">3A–C</xref>, <xref ref-type="fig" rid="F7">7A</xref>).</p><fig id="F1" position="float" orientation="portrait"><label>Figure 1.</label><caption><p>Line drawings of habitus and dorsal plate. <bold>A–C</bold><italic><tp:taxon-name><tp:taxon-name-part taxon-name-part-type="genus" reg="Limnias">Limnias</tp:taxon-name-part><tp:taxon-name-part taxon-name-part-type="species" reg="lenis">lenis</tp:taxon-name-part></tp:taxon-name></italic> sp. n. <bold>D–F</bold><italic><tp:taxon-name><tp:taxon-name-part taxon-name-part-type="genus" reg="Limnias">Limnias</tp:taxon-name-part><tp:taxon-name-part taxon-name-part-type="species" reg="novemceras">novemceras</tp:taxon-name-part></tp:taxon-name></italic> sp. n. Scale bars: 50 µm <bold>(A, D)</bold>; 25 µm <bold>(B, C, E, F)</bold>.</p></caption><graphic xmlns:xlink="http://www.w3.org/1999/xlink" xlink:href="zookeys-787-001-g001.jpg" position="float" orientation="portrait" xlink:type="simple" id="oo_232344.jpg"/></fig><fig id="F2" position="float" orientation="portrait"><label>Figure 2.</label><caption><p>Line drawings of habitus and dorsal plate. <bold>A–C</bold><italic><tp:taxon-name><tp:taxon-name-part taxon-name-part-type="genus" reg="Limnias">Limnias</tp:taxon-name-part><tp:taxon-name-part taxon-name-part-type="species" reg="melicerta">melicerta</tp:taxon-name-part></tp:taxon-name></italic> SH <bold>D–F</bold><italic><tp:taxon-name><tp:taxon-name-part taxon-name-part-type="genus" reg="Limnias">Limnias</tp:taxon-name-part><tp:taxon-name-part taxon-name-part-type="species" reg="melicerta">melicerta</tp:taxon-name-part></tp:taxon-name></italic> LH. Scale bars: 50 µm <bold>(A, D)</bold>; 25 µm <bold>(B, C, E, F)</bold>.</p></caption><graphic xmlns:xlink="http://www.w3.org/1999/xlink" xlink:href="zookeys-787-001-g002.jpg" position="float" orientation="portrait" xlink:type="simple" id="oo_232345.jpg"/></fig><fig id="F3" position="float" orientation="portrait"><label>Figure 3.</label><caption><p>LM photographs of <italic><tp:taxon-name><tp:taxon-name-part taxon-name-part-type="genus" reg="Limnias">Limnias</tp:taxon-name-part><tp:taxon-name-part taxon-name-part-type="species" reg="lenis">lenis</tp:taxon-name-part></tp:taxon-name></italic> sp. n. <bold>A</bold> habitus <bold>B</bold> corona <bold>C</bold> dorsal plate. Scale bars: 50 µm <bold>(A)</bold>; 25 µm <bold>(B, C)</bold>.</p></caption><graphic xmlns:xlink="http://www.w3.org/1999/xlink" xlink:href="zookeys-787-001-g003.jpg" position="float" orientation="portrait" xlink:type="simple" id="oo_232346.jpg"/></fig><!--PageBreak--></tp:treatment-sec><tp:treatment-sec sec-type="description" id="SECID0EZDAE"><title>Description.</title><p>Tube ringed, proximal part smooth, usually transparent. Trunk slender, tapers into slender foot with short stalk (Figs <xref ref-type="fig" rid="F1">1A</xref>, <xref ref-type="fig" rid="F3">3A</xref>). Corona two-lobed, twice as wide as trunk, lobes nearly circular, ventral sinus shallow, dorsal gap large, as wide as trunk or nearly so (Figs <xref ref-type="fig" rid="F1">1A</xref>, <xref ref-type="fig" rid="F3">3B</xref>). Two short ventral antennae not extending beyond the corona. Dorsal plate smooth, without any projection. Dorsal antenna aperture situated one-fifth of dorsal plate length from the anterior margin (Figure <xref ref-type="fig" rid="F7">7A</xref>). Trophi malleoramate, symmetrical. Left and right proximal unci teeth: 3/3, distal teeth: 17/17 (Figure <xref ref-type="fig" rid="F8">8A</xref>). Rami apophyses equal. Manubria crescent-shaped with three chambers. Corona width: 98–110, corona height: 49–58, depth of ventral sinus: 7–12, width of dorsal gap: 33–38, length of lateral antennae: 9–14 (in µm).</p></tp:treatment-sec><tp:treatment-sec sec-type="distribution" id="SECID0EXEAE"><title>Distribution.</title><p>The species is known only from its type locality.</p><!--PageBreak--></tp:treatment-sec><tp:treatment-sec><!--Section generated to contain objects referenced in tp:taxon-treatment.--><fig id="F7" position="float" orientation="portrait"><label>Figure 7.</label><caption><p><abbrev xmlns:xlink="http://www.w3.org/1999/xlink" xlink:title="Scanning electron microscopy" id="ABBRID0EMEAG" xlink:type="simple">SEM</abbrev> photographs of dorsal plate (dorsal view). <bold>A</bold><italic><tp:taxon-name><tp:taxon-name-part taxon-name-part-type="genus" reg="Limnias">Limnias</tp:taxon-name-part><tp:taxon-name-part taxon-name-part-type="species" reg="lenis">lenis</tp:taxon-name-part></tp:taxon-name></italic> sp. n. <bold>B</bold><italic><tp:taxon-name><tp:taxon-name-part taxon-name-part-type="genus" reg="Limnias">Limnias</tp:taxon-name-part><tp:taxon-name-part taxon-name-part-type="species" reg="novemceras">novemceras</tp:taxon-name-part></tp:taxon-name></italic> sp. n. <bold>C</bold><italic><tp:taxon-name><tp:taxon-name-part taxon-name-part-type="genus" reg="Limnias">Limnias</tp:taxon-name-part><tp:taxon-name-part taxon-name-part-type="species" reg="melicerta">melicerta</tp:taxon-name-part></tp:taxon-name></italic> SH <bold>D</bold><italic><tp:taxon-name><tp:taxon-name-part taxon-name-part-type="genus" reg="Limnias">Limnias</tp:taxon-name-part><tp:taxon-name-part taxon-name-part-type="species" reg="melicerta">melicerta</tp:taxon-name-part></tp:taxon-name></italic> LH. Scale bars: 10 µm.</p></caption><graphic xmlns:xlink="http://www.w3.org/1999/xlink" xlink:href="zookeys-787-001-g007.jpg" position="float" orientation="portrait" xlink:type="simple" id="oo_232350.jpg"/></fig><fig id="F8" position="float" orientation="portrait"><label>Figure 8.</label><caption><p><abbrev xmlns:xlink="http://www.w3.org/1999/xlink" xlink:title="Scanning electron microscopy" id="ABBRID0ERGAG" xlink:type="simple">SEM</abbrev> photographs of trophi (frontal view). <bold>A</bold><italic><tp:taxon-name><tp:taxon-name-part taxon-name-part-type="genus" reg="Limnias">Limnias</tp:taxon-name-part><tp:taxon-name-part taxon-name-part-type="species" reg="lenis">lenis</tp:taxon-name-part></tp:taxon-name></italic> sp. n. <bold>B</bold><italic><tp:taxon-name><tp:taxon-name-part taxon-name-part-type="genus" reg="Limnias">Limnias</tp:taxon-name-part><tp:taxon-name-part taxon-name-part-type="species" reg="novemceras">novemceras</tp:taxon-name-part></tp:taxon-name></italic> sp. n. <bold>C</bold><italic><tp:taxon-name><tp:taxon-name-part taxon-name-part-type="genus" reg="Limnias">Limnias</tp:taxon-name-part><tp:taxon-name-part taxon-name-part-type="species" reg="melicerta">melicerta</tp:taxon-name-part></tp:taxon-name></italic> SH <bold>D</bold><italic><tp:taxon-name><tp:taxon-name-part taxon-name-part-type="genus" reg="Limnias">Limnias</tp:taxon-name-part><tp:taxon-name-part taxon-name-part-type="species" reg="melicerta">melicerta</tp:taxon-name-part></tp:taxon-name></italic> LH. Scale bars: 5 µm.</p></caption><graphic xmlns:xlink="http://www.w3.org/1999/xlink" xlink:href="zookeys-787-001-g008.jpg" position="float" orientation="portrait" xlink:type="simple" id="oo_232351.jpg"/></fig></tp:treatment-sec></tp:taxon-treatment>
