# Supplementary material for: Two new species of genus Limnias from Thailand, with keys to congeners (Rotifera, Gnesiotrocha)
Source: Zookeys. 2018 Oct 2;(787):1–15. doi: 10.3897/zookeys.787.28098 (PMC6177515; doi:10.3897/zookeys.787.28098)
Supplement: XML Treatment for Limnias novemceras [file zookeys.787.28098-treatment2.xml]

<!DOCTYPE tp:taxon-treatment
  PUBLIC "-//TaxonX//DTD Taxonomic Treatment Publishing DTD v0 20100105//EN" "tax-treatment-NSO.dtd">
<tp:taxon-treatment xmlns:tp="http://www.plazi.org/taxpub"><tp:treatment-meta><kwd-group><label>Taxon classification</label><kwd><named-content xmlns:xlink="http://www.w3.org/1999/xlink" content-type="kingdom">Animalia</named-content></kwd><kwd><named-content xmlns:xlink="http://www.w3.org/1999/xlink" content-type="order">Flosculariaceae</named-content></kwd><kwd><named-content xmlns:xlink="http://www.w3.org/1999/xlink" content-type="family">Flosculariidae</named-content></kwd></kwd-group><mixed-citation publication-type="journal"><person-group><name><surname>Meksuwan</surname><given-names>Phuripong</given-names></name><name><surname>Jaturapruek</surname><given-names>Rapeepan</given-names></name><name><surname>Maiphae</surname><given-names>Supiyanit</given-names></name></person-group><article-title>Two new species of genus <italic><tp:taxon-name><tp:taxon-name-part taxon-name-part-type="genus" reg="Limnias">Limnias</tp:taxon-name-part></tp:taxon-name></italic> from Thailand, with keys to congeners (<tp:taxon-name><tp:taxon-name-part taxon-name-part-type="phylum">Rotifera</tp:taxon-name-part></tp:taxon-name>, <tp:taxon-name><tp:taxon-name-part taxon-name-part-type="superorder">Gnesiotrocha</tp:taxon-name-part></tp:taxon-name>)</article-title><source>Zookeys</source><day>2</day><month>10</month><year>2018</year><volume>2018</volume><issue>787</issue><fpage>1</fpage><lpage>15</lpage><pub-id pub-id-type="doi">10.3897/zookeys.787.28098</pub-id></mixed-citation></tp:treatment-meta><tp:nomenclature><tp:taxon-name>
                          <tp:taxon-name-part taxon-name-part-type="genus" reg="Limnias">Limnias</tp:taxon-name-part>
                          <tp:taxon-name-part taxon-name-part-type="species" reg="novemceras">novemceras</tp:taxon-name-part>
                          <object-id xmlns:xlink="http://www.w3.org/1999/xlink" content-type="zoobank" xlink:type="simple">http://zoobank.org/A54A2E46-DE6B-4F0C-A401-B9A69F248CE8</object-id>
                        </tp:taxon-name><tp:taxon-status xmlns:xlink="http://www.w3.org/1999/xlink" xlink:type="simple">sp. n.</tp:taxon-status></tp:nomenclature><tp:treatment-sec sec-type="material" id="SECID0EEGAE"><title>Material examined.</title><p><bold>Holotype.</bold> A contracted female in a mounted slide was deposited in Princess Maha Chakri Sirindhorn Natural History Museum (<named-content xmlns:xlink="http://www.w3.org/1999/xlink" content-type="dwc:institutional_code" xlink:type="simple">PSUNHM</named-content>), Prince of Songkla University, Songkhla, Thailand: PSUZC-PK5PM3-1. <bold>Paratypes.</bold> Two females in <named-content xmlns:xlink="http://www.w3.org/1999/xlink" content-type="dwc:institutional_code" xlink:type="simple">PSUNHM</named-content>: PSUZC-PK5PM3-2–3; four females in Zoology Laboratory, Science Program, Faculty of Science and Technology, Phuket Rajabhat University, Phuket, Thailand: PKRU-RF1-1–4. In total, nine specimens were examined.</p></tp:treatment-sec><tp:treatment-sec sec-type="type locality" id="SECID0EYGAE"><title>Type locality.</title><p>A stream in Krabi Province, Thailand: <named-content xmlns:xlink="http://www.w3.org/1999/xlink" content-type="dwc:verbatimCoordinates" xlink:type="simple"><named-content content-type="geo-json" specific-use="{&#34;type&#34;:&#34;Point&#34;,&#34;coordinates&#34;:[98.781650,8.211450]}" id="NCID0EBHAE" xlink:type="simple">8°12.687'N, 98°46.899'E</named-content></named-content>. Individuals of <italic><tp:taxon-name><tp:taxon-name-part taxon-name-part-type="genus" reg="Limnias">L.</tp:taxon-name-part><tp:taxon-name-part taxon-name-part-type="species" reg="novemceras">novemceras</tp:taxon-name-part></tp:taxon-name></italic>, sp. n. were found on leaves of <italic><tp:taxon-name><tp:taxon-name-part taxon-name-part-type="genus" reg="Hydrilla">Hydrilla</tp:taxon-name-part><tp:taxon-name-part taxon-name-part-type="species" reg="verticillata">verticillata</tp:taxon-name-part></tp:taxon-name></italic> (L.f.) Royle growing in littoral area of the stream. June 2<sup>nd</sup>, 2011.</p><!--PageBreak--><!--PageBreak--></tp:treatment-sec><tp:treatment-sec sec-type="etymology" id="SECID0EAIAE"><title>Etymology.</title><p>The species name is a substantive, and refers to the number of projections (nine, fromthe Latin <italic>novem</italic>, and horn, from the Greek <italic>ceras</italic>) on the dorsal plate.</p></tp:treatment-sec><tp:treatment-sec sec-type="diagnosis" id="SECID0EKIAE"><title>Diagnosis.</title><p><italic><tp:taxon-name><tp:taxon-name-part taxon-name-part-type="genus" reg="Limnias">Limnias</tp:taxon-name-part><tp:taxon-name-part taxon-name-part-type="species" reg="novemceras">novemceras</tp:taxon-name-part></tp:taxon-name></italic> sp. n. is easily recognized by its dorsal corona gap being much wider than the tube diameter, by its long ventral antennae that reach beyond the fully extended corona, and by its dorsal plate carrying nine projections. In addition, this species never raises its corona far beyond the tube opening (Figs <xref ref-type="fig" rid="F1">1D–F</xref>, <xref ref-type="fig" rid="F4">4A–C</xref>, <xref ref-type="fig" rid="F7">7B</xref>).</p><fig id="F4" position="float" orientation="portrait"><label>Figure 4.</label><caption><p>LM photographs of <italic><tp:taxon-name><tp:taxon-name-part taxon-name-part-type="genus" reg="Limnias">Limnias</tp:taxon-name-part><tp:taxon-name-part taxon-name-part-type="species" reg="novemceras">novemceras</tp:taxon-name-part></tp:taxon-name></italic> sp. n. <bold>A</bold> habitus <bold>B</bold> corona <bold>C</bold> dorsal plate. Scale bars: 50 µm (<bold>A</bold>); 25 µm (<bold>B, C</bold>).</p></caption><graphic xmlns:xlink="http://www.w3.org/1999/xlink" xlink:href="zookeys-787-001-g004.jpg" position="float" orientation="portrait" xlink:type="simple" id="oo_232347.jpg"/></fig></tp:treatment-sec><tp:treatment-sec sec-type="description" id="SECID0EJKAE"><title>Description.</title><p>Tube ringed, transparent, proximal part smooth, transparent. Trunk slender, tapers into slender foot with short stalk (Figs <xref ref-type="fig" rid="F1">1D</xref>, <xref ref-type="fig" rid="F4">4A</xref>). Corona two-lobed, <!--PageBreak--><!--PageBreak-->more than twice as wide as trunk, ventral sinus depth between one third and one half of corona height, dorsal gap nearly 1.5 times as wide as trunk width (Figs <xref ref-type="fig" rid="F1">1D</xref>, <xref ref-type="fig" rid="F4">4B</xref>). Two long ventral antennae extending beyond the extended corona. Dorsal plate stiff, with nine projections, upper row a pair of short and broad projections, middle row with a central, distally bifid projection, two lateral rounded projections and, slightly <!--PageBreak-->more distally, two low and broad, ridges, lower row a pair of oblique, rounded, low projections, these rounded triangular with straight inner margin in <abbrev xmlns:xlink="http://www.w3.org/1999/xlink" xlink:title="Scanning electron microscopy" id="ABBRID0EELAE" xlink:type="simple">SEM</abbrev> preparation. Dorsal antenna aperture situated at one fifth of the dorsal plate length from the anterior margin (Figure <xref ref-type="fig" rid="F7">7B</xref>). Trophi malleoramate, symmetrical. Left and right proximal unci teeth: 3/3, distal teeth: 16–17/16–17 (Figure <xref ref-type="fig" rid="F8">8B</xref>). Rami apophyses equal. Manubria crescent-shaped with three chambers. Corona width: 114–126, corona height: <!--PageBreak-->41–47, depth of ventral sinus: 11–16, width of dorsal gap: 74–80, length of lateral antennae: 43–44 (in µm).</p></tp:treatment-sec><tp:treatment-sec sec-type="distribution" id="SECID0ESLAE"><title>Distribution.</title><p>The species is known only from its type locality.</p></tp:treatment-sec><tp:treatment-sec><!--Section generated to contain objects referenced in tp:taxon-treatment.--><fig id="F1" position="float" orientation="portrait"><label>Figure 1.</label><caption><p>Line drawings of habitus and dorsal plate. <bold>A–C</bold><italic><tp:taxon-name><tp:taxon-name-part taxon-name-part-type="genus" reg="Limnias">Limnias</tp:taxon-name-part><tp:taxon-name-part taxon-name-part-type="species" reg="lenis">lenis</tp:taxon-name-part></tp:taxon-name></italic> sp. n. <bold>D–F</bold><italic><tp:taxon-name><tp:taxon-name-part taxon-name-part-type="genus" reg="Limnias">Limnias</tp:taxon-name-part><tp:taxon-name-part taxon-name-part-type="species" reg="novemceras">novemceras</tp:taxon-name-part></tp:taxon-name></italic> sp. n. Scale bars: 50 µm <bold>(A, D)</bold>; 25 µm <bold>(B, C, E, F)</bold>.</p></caption><graphic xmlns:xlink="http://www.w3.org/1999/xlink" xlink:href="zookeys-787-001-g001.jpg" position="float" orientation="portrait" xlink:type="simple" id="oo_232344.jpg"/></fig><fig id="F7" position="float" orientation="portrait"><label>Figure 7.</label><caption><p><abbrev xmlns:xlink="http://www.w3.org/1999/xlink" xlink:title="Scanning electron microscopy" id="ABBRID0EMEAG" xlink:type="simple">SEM</abbrev> photographs of dorsal plate (dorsal view). <bold>A</bold><italic><tp:taxon-name><tp:taxon-name-part taxon-name-part-type="genus" reg="Limnias">Limnias</tp:taxon-name-part><tp:taxon-name-part taxon-name-part-type="species" reg="lenis">lenis</tp:taxon-name-part></tp:taxon-name></italic> sp. n. <bold>B</bold><italic><tp:taxon-name><tp:taxon-name-part taxon-name-part-type="genus" reg="Limnias">Limnias</tp:taxon-name-part><tp:taxon-name-part taxon-name-part-type="species" reg="novemceras">novemceras</tp:taxon-name-part></tp:taxon-name></italic> sp. n. <bold>C</bold><italic><tp:taxon-name><tp:taxon-name-part taxon-name-part-type="genus" reg="Limnias">Limnias</tp:taxon-name-part><tp:taxon-name-part taxon-name-part-type="species" reg="melicerta">melicerta</tp:taxon-name-part></tp:taxon-name></italic> SH <bold>D</bold><italic><tp:taxon-name><tp:taxon-name-part taxon-name-part-type="genus" reg="Limnias">Limnias</tp:taxon-name-part><tp:taxon-name-part taxon-name-part-type="species" reg="melicerta">melicerta</tp:taxon-name-part></tp:taxon-name></italic> LH. Scale bars: 10 µm.</p></caption><graphic xmlns:xlink="http://www.w3.org/1999/xlink" xlink:href="zookeys-787-001-g007.jpg" position="float" orientation="portrait" xlink:type="simple" id="oo_232350.jpg"/></fig><fig id="F8" position="float" orientation="portrait"><label>Figure 8.</label><caption><p><abbrev xmlns:xlink="http://www.w3.org/1999/xlink" xlink:title="Scanning electron microscopy" id="ABBRID0ERGAG" xlink:type="simple">SEM</abbrev> photographs of trophi (frontal view). <bold>A</bold><italic><tp:taxon-name><tp:taxon-name-part taxon-name-part-type="genus" reg="Limnias">Limnias</tp:taxon-name-part><tp:taxon-name-part taxon-name-part-type="species" reg="lenis">lenis</tp:taxon-name-part></tp:taxon-name></italic> sp. n. <bold>B</bold><italic><tp:taxon-name><tp:taxon-name-part taxon-name-part-type="genus" reg="Limnias">Limnias</tp:taxon-name-part><tp:taxon-name-part taxon-name-part-type="species" reg="novemceras">novemceras</tp:taxon-name-part></tp:taxon-name></italic> sp. n. <bold>C</bold><italic><tp:taxon-name><tp:taxon-name-part taxon-name-part-type="genus" reg="Limnias">Limnias</tp:taxon-name-part><tp:taxon-name-part taxon-name-part-type="species" reg="melicerta">melicerta</tp:taxon-name-part></tp:taxon-name></italic> SH <bold>D</bold><italic><tp:taxon-name><tp:taxon-name-part taxon-name-part-type="genus" reg="Limnias">Limnias</tp:taxon-name-part><tp:taxon-name-part taxon-name-part-type="species" reg="melicerta">melicerta</tp:taxon-name-part></tp:taxon-name></italic> LH. Scale bars: 5 µm.</p></caption><graphic xmlns:xlink="http://www.w3.org/1999/xlink" xlink:href="zookeys-787-001-g008.jpg" position="float" orientation="portrait" xlink:type="simple" id="oo_232351.jpg"/></fig></tp:treatment-sec></tp:taxon-treatment>
